# Supplementary material for: Low Shear Stress Promotes Atherosclerosis by Mediating Pathological Accumulation of Endothelial Lipid Droplets via the KLF4/TFEB/ATP1A1 Axis
Source: J Cardiovasc Dev Dis. 2026 May 15;13(5):213. doi: 10.3390/jcdd13050213 (PMC13207403; doi:10.3390/jcdd13050213)
Supplement: Supplementary file 1 [file jcdd-13-00213-s001.zip]

Archive with 3 entries (3 files):
- jcdd-4314498-supplementary_File_S1.pdf
- Revised_Supplementary File S2_ARRIVE_list.pdf
- Supplementary File S3_ARRIVE Essential 10.pdf
